# Supplementary material for: Exercise-Induced Arrhythmia or Munchausen Syndrome in a Marathon Runner?
Source: Diagnostics (Basel). 2023 Sep 12;13(18):2917. doi: 10.3390/diagnostics13182917 (PMC11340689; doi:10.3390/diagnostics13182917)
Supplement: Supplementary file 1 [file diagnostics-13-02917-s001.zip]

Archive with 1 entries (1 files):
- diagnostics-2513665-SM.pdf
